# Supplementary material for: The Alleviative Effects of Weizmannia coagulans CGMCC 9951 on the Reproductive Toxicity of Caenorhabditis elegans Induced by Polystyrene Microplastics
Source: Microorganisms. 2025 Feb 24;13(3):497. doi: 10.3390/microorganisms13030497 (PMC11944320; doi:10.3390/microorganisms13030497)
Supplement: Supplementary file 1 [file microorganisms-13-00497-s001.zip]

Archive with 1 entries (1 files):
- microorganisms-3384371-supplementary.pdf
